# Supplementary material for: Differential Gut Microbiota and Fecal Metabolites Related With the Clinical Subtypes of Myasthenia Gravis
Source: Front Microbiol. 2020 Sep 8;11:564579. doi: 10.3389/fmicb.2020.564579 (PMC7506099; doi:10.3389/fmicb.2020.564579)
Supplement: TABLE S1 — The discriminative OTUs between two subtypes of MG patients and HCs. [file Table_1.XLSX]

## Sheet: Sheet1
OTUs	Family	Relative Abundance				P-value	FDR	LDA score	Enrichment
		HC(mean)	HC(SD)	MG(mean)	MG(SD)
OMG vs. HC
OTU562	Clostridiaceae_1	0.00364219	0.0109053	0.00106202	0.003106	0.000611096	0.00255896	3.12266	HC
OTU694	Clostridiaceae_1	0.00936549	0.0213727	0.00133787	0.00256864	6.00292e-05	0.000621691	3.5831	HC
OTU154	Coriobacteriaceae	0.0245115	0.0274016	0.00716707	0.0123096	0.000732925	0.00272811	3.95151	HC
OTU470	Erysipelotrichaceae	0.00235477	0.00608613	0.00117111	0.00381985	0.00412543	0.00908814	2.83275	HC
OTU538	Lachnospiraceae	0.00139248	0.00233253	0.000404997	0.000712683	0.00513315	0.0107475	2.69294	HC
OTU403	Peptostreptococcaceae	0.019012	0.0216277	0.0078592	0.0155026	5.51476e-05	0.000763153	3.72446	HC
OTU548	Peptostreptococcaceae	0.0223548	0.0259344	0.00743038	0.0123972	3.50517e-05	0.00078282	3.85903	HC
OTU601	Ruminococcaceae	0.00166037	0.00308343	0.000713447	0.00242159	0.00209962	0.00661231	2.69314	HC
OTU248	Bacteroidaceae	0.00147285	0.00393875	0.00717208	0.020496	0.00219201	0.00613924	3.52291	OMG
OTU250	Bacteroidaceae	0.000595651	0.00187139	0.00630065	0.0116273	0.00240257	0.00623783	3.47122	OMG
OTU831	Bacteroidaceae	0.00223448	0.00945911	0.00554582	0.00934326	0.000196042	0.00119407	3.31631	OMG
OTU806	Lachnospiraceae	0.000567287	0.00205006	0.00148081	0.0027353	0.000180446	0.00119407	2.74749	OMG
OTU165	Ruminococcaceae	0.000125013	0.000256822	0.00093538	0.00152103	5.69517e-05	0.000670326	2.65962	OMG
OTU246	Veillonellaceae	0.000513185	0.00267555	0.00188079	0.00447822	0.000580885	0.00255896	2.81287	OMG
OTU325	Erysipelotrichaceae	0.00876564	0.0374758	0	0	0.00727276	0.012823	3.60333	HC
OTU260	Lachnospiraceae	0.00409445	0.0047906	0.00186574	0.00296669	0.00599036	0.0114673	3.07079	HC
OTU375	Lachnospiraceae	0.0168715	0.0263475	0.00832312	0.00922784	0.00575908	0.0113488	3.6163	HC
OTU575	Lachnospiraceae	0.0139789	0.0139026	0.00637086	0.00607599	0.00264126	0.00655423	3.58006	HC
OTU785	Lachnospiraceae	0.0133995	0.0183561	0.00599596	0.00605134	0.00655506	0.0119348	3.57509	HC
OTU230	Acidaminococcaceae	0.00184263	0.00451487	0.00767237	0.0141953	0.00219913	0.00613924	3.44555	OMG
OTU620	Alcaligenaceae	0.000227965	0.000738146	0.00272213	0.00667763	6.49528e-05	0.000621691	3.13347	OMG
OTU151	Bacteroidaceae	0.00307858	0.00807036	0.0113738	0.0181158	9.37354e-05	0.000785034	3.66976	OMG
OTU715	Bacteroidaceae	0.00108152	0.00418509	0.00267198	0.00560335	0.000449934	0.00231889	2.90378	OMG
OTU730	Bacteroidaceae	0.000502679	0.00176691	0.00970989	0.018047	0.00181498	0.0060802	3.71721	OMG
OTU749	Bacteroidaceae	0.00431138	0.0101478	0.0307497	0.0400776	1.36727e-05	0.000458035	4.13583	OMG
OTU830	Bacteroidaceae	3.57181e-05	0.000140548	0.000679592	0.00290161	0.00305236	0.00705201	2.54427	OMG
OTU276	Lachnospiraceae	0.00146759	0.00261302	0.00311083	0.00361225	0.00144912	0.00511005	2.97461	OMG
OTU846	Lachnospiraceae	0.00149753	0.00231271	0.00474461	0.00587764	0.000136389	0.00101534	3.21006	OMG
OTU245	Porphyromonadaceae	0.000481143	0.00112313	0.00322869	0.00654879	0.00914204	0.0153129	3.13054	OMG
OTU328	Porphyromonadaceae	0.00012764	0.000292939	0.00169647	0.00390706	0.000376229	0.00210061	2.96214	OMG
OTU163	Prevotellaceae	8.92952e-06	3.64559e-05	0.000719716	0.00217298	0.00829169	0.0142447	2.59259	OMG
OTU170	Veillonellaceae	0.000175964	0.000645379	0.0031171	0.00788928	0.000667607	0.00263116	3.13749	OMG
OTU748	Veillonellaceae	0.000104003	0.00035216	0.000811248	0.00174499	0.00420496	0.00908814	2.5228	OMG
OTU779	Veillonellaceae	0.0111314	0.0533043	0.0567798	0.114893	0.00659085	0.0119348	4.32878	OMG
GMG vs. HC
OTU562	Clostridiaceae_1	0.00364219	0.0109053	0.00101559	0.00573626	2.93232e-08	2.76476e-07	3.13661	HC
OTU694	Clostridiaceae_1	0.00936549	0.0213727	0.00141525	0.00534202	3.37469e-10	7.42433e-09	3.59784	HC
OTU154	Coriobacteriaceae	0.0245115	0.0274016	0.0122529	0.0286898	0.000492458	0.00154773	3.86248	HC
OTU470	Erysipelotrichaceae	0.00235477	0.00608613	0.000466436	0.00234322	1.75802e-08	1.93382e-07	3.03316	HC
OTU538	Lachnospiraceae	0.00139248	0.00233253	0.000581052	0.000960532	0.00932377	0.0133776	2.61188	HC
OTU403	Peptostreptococcaceae	0.019012	0.0216277	0.00438928	0.0136666	4.70307e-10	7.76006e-09	3.85855	HC
OTU548	Peptostreptococcaceae	0.0223548	0.0259344	0.00366372	0.0107813	2.87195e-10	9.9647e-09	3.96714	HC
OTU601	Ruminococcaceae	0.00166037	0.00308343	0.000341854	0.000999828	0.000393718	0.00136765	2.83125	HC
OTU248	Bacteroidaceae	0.00147285	0.00393875	0.00352319	0.00868307	0.001839	0.00391529	3.01493	GMG
OTU250	Bacteroidaceae	0.000595651	0.00187139	0.00239497	0.0065143	0.00379543	0.00677022	2.90888	GMG
OTU831	Bacteroidaceae	0.00223448	0.00945911	0.00667163	0.0163437	0.00341363	0.00643712	3.32251	GMG
OTU806	Lachnospiraceae	0.000567287	0.00205006	0.00170728	0.00340719	0.000331863	0.00123893	2.81193	GMG
OTU165	Ruminococcaceae	0.000125013	0.000256822	0.00133752	0.00323275	3.98451e-07	3.28722e-06	2.74496	GMG
OTU246	Veillonellaceae	0.000513185	0.00267555	0.00471918	0.0172958	0.000971354	0.00267122	3.37642	GMG
OTU352	Bifidobacteriaceae	0.00803026	0.0299763	0.00227637	0.0108084	0.00259023	0.00518046	3.42151	HC
OTU872	Clostridiaceae_1	0.000873517	0.00356512	0.000129566	0.000566042	0.00787005	0.0118051	2.59497	HC
OTU691	Coriobacteriaceae	0.00141191	0.00234961	0.000639855	0.00146902	0.000437309	0.00144312	2.62527	HC
OTU273	Lachnospiraceae	0.000902407	0.00106348	0.000267104	0.000978918	1.10763e-09	1.46207e-08	2.50032	HC
OTU32	Lachnospiraceae	0.007661	0.0137506	0.00242786	0.00491224	0.000799948	0.0022955	3.41875	HC
OTU346	Lachnospiraceae	0.00110779	0.00325853	8.37193e-05	0.000424296	0.00123497	0.00301881	2.7524	HC
OTU349	Lachnospiraceae	0.00290787	0.00377919	0.000830216	0.00193218	0.000195097	0.000884248	3.02739	HC
OTU376	Lachnospiraceae	0.000890326	0.00105457	0.000223251	0.000340081	0.000200966	0.000884248	2.54157	HC
OTU557	Lachnospiraceae	0.00158578	0.00185885	0.00074251	0.00126369	0.00102603	0.00269806	2.59679	HC
OTU558	Lachnospiraceae	0.00101639	0.00118897	0.000312951	0.000705441	8.32184e-05	0.000503468	2.56043	HC
OTU415	Peptostreptococcaceae	0.0100851	0.0151255	0.00180794	0.0070902	3.01961e-10	7.42433e-09	3.6158	HC
OTU300	Ruminococcaceae	0.0182871	0.0349605	0.00859119	0.018723	0.00492923	0.00790947	3.66424	HC
OTU497	Ruminococcaceae	0.00357338	0.0142398	0.00038471	0.00236521	0.00250077	0.00515784	3.18815	HC
OTU666	Ruminococcaceae	0.0177697	0.0289196	0.00458961	0.00954866	0.000337891	0.00123893	3.84821	HC
OTU87	Ruminococcaceae	0.022193	0.026814	0.00686997	0.014522	0.000178291	0.000905168	3.90208	HC
OTU301	Erysipelotrichaceae	0.000362959	0.000937267	0.00213185	0.0044659	0.000238827	0.000985161	2.90075	GMG
OTU723	Erysipelotrichaceae	0.00102742	0.00294119	0.00474011	0.0115142	0.00133296	0.00297723	3.25569	GMG
OTU113	Fusobacteriaceae	0.000186469	0.00148462	0.00489858	0.0154713	1.67361e-05	0.000122731	3.33589	GMG
OTU852	Fusobacteriaceae	7.03856e-05	0.00033648	0.00145811	0.00495613	0.000544021	0.00163206	2.92148	GMG
OTU804	Lachnospiraceae	0.0229862	0.0662854	0.0488941	0.100473	0.00402692	0.00699412	4.03509	GMG
OTU805	Lachnospiraceae	8.56183e-05	0.00031526	0.00188069	0.00798456	0.00132048	0.00303364	2.91285	GMG
OTU659	Porphyromonadaceae	9.55984e-05	0.000272627	0.000901976	0.00248423	0.00267454	0.00519175	2.56298	GMG
OTU732	Veillonellaceae	7.19614e-05	0.000446335	0.00147505	0.00600749	8.39113e-05	0.000503468	2.89894	GMG
