# Supplementary material for: Differential Gut Microbiota and Fecal Metabolites Related With the Clinical Subtypes of Myasthenia Gravis
Source: Front Microbiol. 2020 Sep 8;11:564579. doi: 10.3389/fmicb.2020.564579 (PMC7506099; doi:10.3389/fmicb.2020.564579)
Supplement: TABLE S2 — The discriminative OTUs between OMG and GMG patients. [file Table_2.XLSX]

## Sheet: Sheet1
OTUs	Family	Relative Abundance				P-value	FDR	LDA score	Enrichment
		OMG(mean)	OMG(SD)	GMG(mean)	GMG(SD)
OTU620	Alcaligenaceae	0.00272213	0.00667763	0.000376737	0.000962354	0.00230047	0.0449126	3.07912	OMG
OTU151	Bacteroidaceae	0.0113738	0.0181158	0.00357601	0.00733759	0.0109507	0.0501728	3.64795	OMG
OTU749	Bacteroidaceae	0.0307497	0.0400776	0.0106174	0.0164452	0.0235562	0.044971	4.00635	OMG
OTU301	Erysipelotrichaceae	0.0116208	0.0483127	0.00213185	0.0044659	0.0457955	0.0482565	3.70328	OMG
OTU470	Erysipelotrichaceae	0.00117111	0.00381985	0.000466436	0.00234322	0.00427739	0.0449126	2.61886	OMG
OTU349	Lachnospiraceae	0.00214661	0.00444454	0.000830216	0.00193218	0.0261907	0.0442773	2.83446	OMG
OTU47	Lachnospiraceae	2.13156e-05	3.39701e-05	6.97661e-06	2.13294e-05	0.0193387	0.054683	2.72497	OMG
OTU548	Peptostreptococcaceae	0.00743038	0.0123972	0.00366372	0.0107813	0.0119459	0.0501728	3.20085	OMG
OTU497	Ruminococcaceae	0.00663919	0.0298992	0.00038471	0.00236521	0.0274098	0.0416926	3.5534	OMG
OTU226	Lactobacillaceae	0.000140432	0.000348036	0.000584042	0.00355628	0.0223252	0.044971	2.53723	GMG
