# Supplementary material for: Differential Gut Microbiota and Fecal Metabolites Related With the Clinical Subtypes of Myasthenia Gravis
Source: Front Microbiol. 2020 Sep 8;11:564579. doi: 10.3389/fmicb.2020.564579 (PMC7506099; doi:10.3389/fmicb.2020.564579)
Supplement: TABLE S3 — Differential metabolites between the two subtypes of MG patients and HCs. [file Table_3.XLSX]

## Sheet: Sheet1
Metabolites	Relative Abundance				P-value	FDR	VIP	Enrichment
	HC(mean)	HC(SD)	MG(mean)	MG(SD)
OMG vs. HC
3,4-Dihydroxymandelic acid	1.57909e-05	1.02983e-05	9.66492e-06	7.67701e-06	0.00569565	0.0116691	1.5476	HC
ornithine	0.012269	0.00890736	0.00759835	0.00525267	0.00453879	0.0103043	1.15303	HC
tryptophan	0.00051154	0.000457325	0.000316629	0.000244093	0.035067	0.0566468	1.07044	HC
adenine	0.000312383	0.000252124	0.000641842	0.000695417	0.0226353	0.0372817	1.21942	OMG
cytidine-monophosphate	0.0005976	0.000863683	0.000208814	0.000398322	0.0495959	0.0771492	1.0389	HC
Galactonic acid	0.000526409	0.000964236	0.00147582	0.00217599	<0.001	0.000418548	1.03753	OMG
Gallic acid	0.00221625	0.00130033	0.00158192	0.000454773	0.0402402	0.0637769	1.12363	HC
Tartronic acid	3.32353e-05	3.13306e-05	4.98045e-05	2.78819e-05	0.00958264	0.0174987	1.01423	OMG
Stigmasterol	0.000269127	0.000422305	3.42938e-05	5.13474e-05	0.000887645	0.00213035	1.22638	HC
urea	7.71489e-05	0.000120005	3.17818e-05	3.89991e-05	0.00729935	0.0142592	1.01112	HC
kyotorphin	0.00149947	0.0011897	0.000323285	0.000323615	<0.001	3.91809e-10	2.06327	HC
N-omega-Acetylhistamine	0	0	0.00409821	0.00692202	<0.001	8.62009e-08	1.70083	OMG
2,4-diaminobutyric acid	0.000102195	5.50579e-05	0.000145104	7.37617e-05	<0.001	0.000198094	1.23629	OMG
Cysteinylglycine	0.000165504	0.000123521	0.000279558	0.000313881	<0.001	0.00113175	1.2053	OMG
quinic acid	0.000132344	0.000100953	0.000426753	0.000530019	<0.001	8.44154e-05	1.51709	OMG
N-Acetyltryptophan	0.000764694	0.000748445	0.000322667	0.000365828	<0.001	0.000190873	1.35082	HC
leucine	0.0465463	0.0403732	0.085252	0.0268177	<0.001	8.37939e-05	1.85294	OMG
O-Succinylhomoserine	0.000299187	0.00025228	7.52205e-05	6.63392e-05	<0.001	1.43558e-06	1.83396	HC
1-Aminocyclopropanecarboxylic acid	5.6437e-06	1.13332e-05	1.81147e-05	2.12191e-05	0.000931308	0.00217305	1.45075	OMG
xanthine	0.00996686	0.00842431	0.00490238	0.00270004	0.00484143	0.0107021	1.3552	HC
Cytosin	2.60989e-05	2.04067e-05	5.41585e-05	1.87463e-05	<0.001	2.79701e-08	1.95202	OMG
Orotic acid	4.5137e-05	9.27434e-05	0.000117708	0.000149224	0.00538613	0.0113109	1.30041	OMG
D-Glyceric acid	0.000956629	0.000912529	0.00227398	0.00249936	<0.001	0.000198094	1.40878	OMG
ribose	0.000480217	0.0012376	0.00155013	0.00128817	<0.001	2.9701e-08	1.50279	OMG
xylose	0.00160493	0.00154244	0.000182387	0.000471006	<0.001	2.6274e-09	1.60087	HC
D-galacturonic acid	0.000410596	0.000652185	0.000122427	0.00022741	0.0170368	0.0298144	1.07094	HC
glycerol	0.04089	0.0432629	0	0	<0.001	1.06408e-06	1.82561	HC
Erythrose	2.43511e-05	1.33635e-05	1.72906e-05	7.52653e-06	0.00648441	0.0129688	1.37936	HC
2-Furoic Acid	2.62651e-05	2.52051e-05	5.40417e-05	6.9978e-05	0.00507661	0.0109342	1.06649	OMG
catechol	6.86599e-05	6.30878e-05	3.86794e-05	3.81644e-05	0.0176885	0.0297209	1.42293	HC
Mono(2-ethylhexyl)phthalate	0.000407311	0.000195042	0.000627306	0.000280197	<0.001	9.21416e-05	1.86332	OMG
3,4-dihydroxybenzoic acid	2.25416e-05	3.53505e-05	4.77553e-05	5.93958e-05	0.00919687	0.0171675	1.03018	OMG
4-Methylcatechol	3.00949e-06	6.13642e-06	7.41044e-06	7.71026e-06	<0.001	0.00115408	1.18197	OMG
4-nitrophenol	0.00234745	0.00158707	0.00394108	0.00294972	0.00915415	0.0171675	1.31166	OMG
Acetophenone	2.45951e-05	4.26292e-05	0.000132486	0.000204662	<0.001	0.0011549	1.43317	OMG
4-aminophenol	0.000168605	0.000154172	1.362e-05	4.9616e-05	<0.001	1.59151e-09	1.82382	HC
Atrazine-2-hydroxy	5.62667e-07	4.80743e-06	5.50979e-05	0.000143866	<0.001	2.03551e-06	1.22596	OMG
pyrogallol	3.29942e-06	2.00141e-05	0.000139194	0.000204355	<0.001	2.96293e-13	1.7883	OMG
2-Hydroxybiphenyl	9.55536e-05	4.96269e-05	0.000147469	6.24735e-05	<0.001	8.44154e-05	1.73688	OMG
oxalic acid	0.00116104	0.00102245	0.000266575	0.000294761	<0.001	1.75487e-07	1.78339	HC
Dihydroxyacetone	0.000175925	0.000285394	8.95236e-06	2.86052e-05	<0.001	0.000521674	1.35072	HC
lactitol	0.00505224	0.00893275	0.000943932	0.00149001	<0.001	0.000521674	1.0262	HC
7-alpha-Hydroxycholesterol	0	0	0.000549746	0.000701594	<0.001	5.45458e-18	1.9082	OMG
4-hydroxybutyrate	0	0	0.000216898	0.000251828	<0.001	3.83471e-14	2.03299	OMG
GMG vs. HC
5-Aminovaleric acid	0.0030454	0.00845895	0.00982727	0.0165386	<0.001	4.76369e-05	1.03481	GMG
Dehydroascorbic Acid	0.00554841	0.0063848	0.00187535	0.00258558	<0.001	0.000458781	1.29219	HC
2-hydroxybutanoic acid	0.000262418	0.000414121	0.000585081	0.000855934	0.00234852	0.00410991	1.03612	GMG
1,5-Anhydroglucitol	2.05486e-05	3.29253e-05	5.26598e-05	5.462e-05	0.00110669	0.00216192	1.37321	GMG
4-hydroxy-3-methoxybenzoic acid;	0.000462283	0.000652104	0.000169069	0.000281126	0.0311833	0.046775	1.00686	HC
malonic acid	0.000118773	0.000160623	0.000231507	0.000288848	0.0126389	0.0200315	1.09991	GMG
Citramalic acid	0.00087913	0.000734873	0.00165301	0.00173964	0.00801888	0.0132076	1.12671	GMG
urea	7.71489e-05	0.000120005	2.44857e-05	3.92504e-05	<0.001	0.000560975	1.08147	HC
kyotorphin	0.00149947	0.0011897	0.000319937	0.000330491	<0.001	7.31085e-12	2.11695	HC
N-omega-Acetylhistamine	0	0	0.00765411	0.0116058	<0.001	4.60635e-12	1.73122	GMG
2,4-diaminobutyric acid	0.000102195	5.50579e-05	0.000165166	0.000152568	<0.001	4.94175e-06	1.18207	GMG
Cysteinylglycine	0.000165504	0.000123521	0.000236934	0.0001568	<0.001	0.000306905	1.28768	GMG
quinic acid	0.000132344	0.000100953	0.000436518	0.000614772	<0.001	1.90077e-05	1.37721	GMG
N-Acetyltryptophan	0.000764694	0.000748445	0.000239587	0.000290338	<0.001	1.50816e-06	1.58941	HC
leucine	0.0465463	0.0403732	0.0955843	0.0277582	<0.001	2.29075e-08	2.14312	GMG
O-Succinylhomoserine	0.000299187	0.00025228	7.64609e-05	7.1494e-05	<0.001	1.81262e-07	1.73871	HC
1-Aminocyclopropanecarboxylic acid	5.6437e-06	1.13332e-05	1.98746e-05	2.13406e-05	<0.001	3.30447e-05	1.56443	GMG
xanthine	0.00996686	0.00842431	0.00401199	0.00286452	<0.001	0.000182726	1.48045	HC
Cytosin	2.60989e-05	2.04067e-05	4.33401e-05	2.42432e-05	<0.001	0.000270597	1.20219	GMG
Orotic acid	4.5137e-05	9.27434e-05	0.000146572	0.000198502	<0.001	6.79016e-05	1.1686	GMG
D-Glyceric acid	0.000956629	0.000912529	0.00170182	0.00123489	<0.001	1.02816e-06	1.33644	GMG
ribose	0.000480217	0.0012376	0.00123588	0.00105678	<0.001	1.78888e-07	1.05131	GMG
xylose	0.00160493	0.00154244	0.000222129	0.000649099	<0.001	1.30385e-10	1.65077	HC
D-galacturonic acid	0.000410596	0.000652185	0.000111437	0.000295927	0.0019412	0.00354479	1.17978	HC
glycerol	0.04089	0.0432629	0	0	<0.001	5.1773e-08	1.81727	HC
Erythrose	2.43511e-05	1.33635e-05	1.61523e-05	8.92025e-06	0.00208685	0.00372969	1.45907	HC
2-Furoic Acid	2.62651e-05	2.52051e-05	3.50366e-05	2.43529e-05	0.0272881	0.0416764	1.13971	GMG
catechol	6.86599e-05	6.30878e-05	2.0818e-05	2.03877e-05	<0.001	1.05384e-05	1.78807	HC
Mono(2-ethylhexyl)phthalate	0.000407311	0.000195042	0.000615161	0.000302108	<0.001	0.00011045	1.822	GMG
3,4-dihydroxybenzoic acid	2.25416e-05	3.53505e-05	4.65306e-05	3.6836e-05	<0.001	0.000428702	1.33173	GMG
4-Methylcatechol	3.00949e-06	6.13642e-06	7.74947e-06	4.36018e-06	<0.001	3.90088e-07	1.2888	GMG
4-nitrophenol	0.00234745	0.00158707	0.00415293	0.00382476	0.0071987	0.0120938	1.23191	GMG
Acetophenone	2.45951e-05	4.26292e-05	9.78577e-05	0.000137593	<0.001	0.000492782	1.37097	GMG
4-aminophenol	0.000168605	0.000154172	2.54331e-05	0.000103101	<0.001	1.96957e-10	1.68343	HC
Atrazine-2-hydroxy	5.62667e-07	4.80743e-06	3.989e-05	6.13468e-05	<0.001	7.28136e-10	1.88388	GMG
pyrogallol	3.29942e-06	2.00141e-05	7.42609e-05	6.93116e-05	<0.001	1.3745e-10	2.23556	GMG
2-Hydroxybiphenyl	9.55536e-05	4.96269e-05	0.000139171	4.27488e-05	<0.001	1.28742e-05	1.71182	GMG
oxalic acid	0.00116104	0.00102245	0.000325666	0.000235802	<0.001	4.29028e-08	1.78851	HC
Dihydroxyacetone	0.000175925	0.000285394	1.35972e-05	3.7448e-05	<0.001	0.00092813	1.35214	HC
lactitol	0.00505224	0.00893275	0.000640019	0.00147225	<0.001	2.37145e-07	1.10577	HC
7-alpha-Hydroxycholesterol	0	0	0.000581658	0.000725702	<0.001	1.8985e-20	1.85031	GMG
4-hydroxybutyrate	0	0	0.000247434	0.000392055	<0.001	6.35641e-15	1.65919	GMG
