# Supplementary material for: Differential Gut Microbiota and Fecal Metabolites Related With the Clinical Subtypes of Myasthenia Gravis
Source: Front Microbiol. 2020 Sep 8;11:564579. doi: 10.3389/fmicb.2020.564579 (PMC7506099; doi:10.3389/fmicb.2020.564579)
Supplement: TABLE S4 — The discriminative OTUs and metabolites among the three groups. [file Table_4.XLSX]

## Sheet: Sheet1
OTUs/Meta	Family	Relative Abundance						p-value	FDR	LDA / VIP	Enrichment
		OMG(mean)	OMG(SD)	GMG(mean)	GMG(SD)	HC(mean)	HC(SD)
OTU273	Lachnospiraceae	0.000264565	0.000383956	0.000267104	0.000978918	0.000902407	0.00106348	<0.001	1.91269e-09	2.76723	HC
OTU361	Peptostreptococcaceae	8.27548e-05	0.000215343	9.36859e-05	0.000280392	0.000253178	0.000270677	<0.001	1.39854e-08	2.83032	HC
OTU378	Lachnospiraceae	8.27548e-05	0.000205143	4.58463e-05	0.000148043	0.000466436	0.00087687	<0.001	3.31795e-08	2.78285	HC
OTU403	Peptostreptococcaceae	0.0078592	0.0155026	0.00438928	0.0136666	0.019012	0.0216277	<0.001	1.18961e-09	3.874	HC
OTU430	Lachnospiraceae	6.64546e-05	9.27179e-05	3.98663e-05	0.000116605	0.00026736	0.000315387	<0.001	5.15043e-08	2.81962	HC
OTU470	Erysipelotrichaceae	0.00117111	0.00381985	0.000466436	0.00234322	0.00235477	0.00608613	<0.001	5.15043e-08	3.04868	HC
OTU530	Peptostreptococcaceae	9.27857e-05	0.000200563	2.29231e-05	6.85886e-05	0.000119761	0.000167947	<0.001	5.133e-05	2.88229	HC
OTU548	Peptostreptococcaceae	0.00743038	0.0123972	0.00366372	0.0107813	0.0223548	0.0259344	<0.001	1.0411e-09	3.98323	HC
OTU558	Lachnospiraceae	0.000535398	0.000889258	0.000312951	0.000705441	0.00101639	0.00118897	<0.001	0.000247032	2.7353	HC
OTU562	Clostridiaceae_1	0.00106202	0.003106	0.00101559	0.00573626	0.00364219	0.0109053	<0.001	5.13388e-08	3.07056	HC
OTU694	Clostridiaceae_1	0.00133787	0.00256864	0.00141525	0.00534202	0.00936549	0.0213727	<0.001	1.0411e-09	3.64113	HC
OTU895	unclassified_Firmicutes	5.64237e-05	0.000120044	5.68095e-05	0.000257959	8.92952e-05	0.000133542	<0.001	3.82709e-05	3.06621	HC
OTU523	Bacteroidaceae	0.000416282	0.000577982	0.000238201	0.000419488	8.82447e-05	0.000184242	<0.001	0.00092757	2.56969	OMG
OTU749	Bacteroidaceae	0.0307497	0.0400776	0.0106174	0.0164452	0.00431138	0.0101478	<0.001	6.88738e-05	4.10294	OMG
OTU801	Lachnospiraceae	0.000803724	0.0025565	0.000211292	0.000331086	0.000262633	0.00129855	<0.001	3.82709e-05	2.56463	OMG
Cytosine	Nucleotide metabolism	5.41585e-05	1.87463e-05	4.33401e-05	2.42432e-05	2.60989e-05	2.04067e-05	<0.001	0	1.55567	OMG
N-Acetylhistamine	Amino acid metabolism	0.00409821	0.00692202	0.00765411	0.0116058	0	0	<0.001	0	1.52807	GMG
